# Supplementary material for: Circulating Tumor Cells in Head and Neck Squamous-Cell Carcinoma Exhibit Distinct Properties Based on Targeted Epithelial-Related Markers
Source: Curr Issues Mol Biol. 2025 Mar 29;47(4):240. doi: 10.3390/cimb47040240 (PMC12025473; doi:10.3390/cimb47040240)
Supplement: Supplementary file 1 [file cimb-47-00240-s001.zip]

Archive with 1 entries (1 files):
- cimb-3539479-supplementary.pdf
